# Supplementary material for: Randomized Controlled Trial: Does the Use of Occlusive Hydrocolloid Silver-Containing Wound Dressing after Sternotomy Reduce Surgical Site Infection after Cardiac Surgery?
Source: Life (Basel). 2024 Aug 24;14(9):1061. doi: 10.3390/life14091061 (PMC11432784; doi:10.3390/life14091061)
Supplement: Supplementary file 1 [file life-14-01061-s001.zip]

Archive with 1 entries (1 files):
- life-3125058-supplementary.pdf
